# Supplementary material for: Reliable and Rapid Detection and Quantification of Enrofloxacin Using a Ratiometric SERS Aptasensor
Source: Molecules. 2022 Dec 10;27(24):8764. doi: 10.3390/molecules27248764 (PMC9784490; doi:10.3390/molecules27248764)
Supplement: Supplementary file 1 [file molecules-27-08764-s001.zip]

Archive with 1 entries (1 files):
- molecules-2093288-supplementary.pdf
